# Supplementary material for: Preventive effects of nitrate-rich beetroot juice supplementation on monocrotaline-induced pulmonary hypertension in rats
Source: PLoS One. 2021 Apr 8;16(4):e0249816. doi: 10.1371/journal.pone.0249816 (PMC8031446; doi:10.1371/journal.pone.0249816)
Supplement: S1 File — (XLSX) [file pone.0249816.s001.xlsx]

## Sheet: Nitrate intake (μmol・kg・day)
LD BJ (n=5)	HD BJ (n=7)	BJ (n=9)
147.354	431.16	115.262
130.812	426.979	122.233
124.396	460.078	112.266
119.29	432.286	120.58
143.337	548.239	124.372
	430.904	104.889
	427.482	100.173
		123.901
		129.102
